# Supplementary material for: Discovery of Oleaginous Yeast from Mountain Forest Soil in Thailand
Source: J Fungi (Basel). 2022 Oct 18;8(10):1100. doi: 10.3390/jof8101100 (PMC9605381; doi:10.3390/jof8101100)
Supplement: Supplementary file 1 [file jof-08-01100-s001.zip]

Archive with 2 entries (2 files):
- jof-1937450-supplementary data S1.pdf
- jof-1937450-supplementary data S2.pdf
